# Supplementary material for: Imerslund-Gräsbeck syndrome: a comprehensive review of reported cases
Source: Orphanet J Rare Dis. 2023 Sep 14;18:291. doi: 10.1186/s13023-023-02889-x (PMC10500774; doi:10.1186/s13023-023-02889-x)
Supplement: Supplementary file 2 — Supplementary Material 2 [file 13023_2023_2889_MOESM2_ESM.xlsx]

## Sheet: Tabel artikel
		Supplementary table 1: The clinical findings in all previously reported patients with IGS including 2 new patients.
No	Year	Reference (reference list article)	Origin	Consanguinity	Gender	Gene	Nucleotide change	Nucleotide change	Amino acid change	Amino acid change	Age onset	Age diagnosis	Onset symptoms	Neurological symptoms	Anemia	Proteinuria	Other	Diagnostic methods	IF antibodies	Kidney biopsy	B12 suppletion or other therapy
1	1951	32		+	M						4m		beefy red tongue, sore, diarrhea, vomiting	abnormal reflexes, bilateral babinski, ataxia, abnormal speech	+	+	tonsillectomy				IM, IV, oral liver extract
2	1952	32		+	M						22m		poor appetite, pallor	ataxia, abnormal reflexes	+	+					IM, every 2-3w, oral liver extract
3	1960	3	Finnish		M						27m	11y	﻿pallor, malaise	-	+	+	mild subacute glomerulonephritis	schilling test	negative	﻿mild glomerulonephritis	IM
4	1960	3	Finnish	+	F						9m	22y	FTT, RTI	﻿reduced capacity to feel tuning fork vibrations in the legs	+	+		schilling test	negative	normal	IM, 1x/m. Irregular injections liver extract
5	1972	43		-	M						14y		pallor, weakness, haematomas, recurrent oral ulcers	difficulty walking, decreased vibratoy sensation over both lower legs	+	+	blunting superior pole right kidney	schilling test	negative		IM, 1x/m
6	1972	43		-	M						11y		pallor, weakness, vomiting, nausea, diarrhea, sore tongue		+	+	blunting superior pole right kidney	schilling test	negative		IM, 1x/m
7	1972	43		-	M						11y		pallor, fatigue			+	therapy started by parents due to similar manifestations in sibling	schilling test	negative		IM, 1x/m
8	1972	54		-	M						10m		pallor, FTT	-	+	+	muscular wasting, the patient's brother died at 2 years of age with severe anemia	schilling test			IM, 1x/m
9	1973	65	Negro		M						6y	8y	pallor, hepatomegaly	-	+	-	pulmonary tuberculosis	schilling test	negative		IM, 1x/m, folic acid
10	1973	76 (3*)	Norwegian												+		died				IM
11	1973	76 (87*)	USA												+						IM
12	1973	76 (98*)	French												+						IM
13	1973	76 (98*)	French												+						IM
14	1973	76 (7*)	Danish												+						IM
15	1973	76 (13)	USA	+	F						2m		frequent vomiting		+	+		schilling test			IM, 1x/d-2w
16	1973	76 (13)	USA	+	F						2m		frequent vomiting	-	+	+		schilling test			IM, 1x/d-2w
17	1973	76 (14*)	French												+						IM
18	1973	76 (15*)	UK												+						IM
19	1973	76 (15*)	UK												+						IM
20	1973	76 (16*)	Danish												+						IM
21	1973	76 (17*)	French												+						IM
22	1973	76 (17*)	French												+						IM
23	1973	76 (17*)	French												+						IM
24	1973	76 (18,19*)	Finnish	-	M										+						IM
25	1973	76 (18,19*)	Finnish	-	F										+						IM
26	1973	76 (20**)	USA	+	M						4m	﻿14,5y			+						IM
27	1973	76 (20**)	USA	+	M						1,5y	﻿11y			+						IM
28	1973	76 (20**)	USA	-	F						0	﻿10y			+						IM
29	1973	76 (20**)	USA	-	F						1,5y	10,5y			+						IM
30	1973	76 (20**)	USA	-	M						0	7y			+						IM
31	1973	76 (20**)	USA	-	F						8m	5-6y			+						IM
32	1973	76 (21*)	French												+						IM
33	1973	76	Finnish												+						IM
34	1973	76	Finnish												+						IM
35	1973	76	Finnish												+						IM
36	1973	76	Finnish												+						IM
37	1973	76	Finnish												+						IM
38	1973	76	Finnish												+						IM
39	1973	76	Finnish												+						IM
40	1973	76	Finnish												+						IM
41	1973	76	Finnish												+						IM
42	1973	76	Finnish												+						IM
43	1973	76	Finnish												+						IM
44	1973	76	Finnish												+						IM
45	1973	76	Finnish												+						IM
46	1973	76	Finnish												+						IM
47	1973	76	Finnish												+						IM
48	1973	76	Finnish												+						IM
49	1973	76	Finnish												+						IM
50	1973	76	Finnish												+			died			IM
51	1973	76	Finnish												+			died			IM
52	1973	76	Finnish												+			died			IM
53	1973	76	Finnish												+			died			IM
54	1973	76	Finnish												+			died			IM
55	1973	76	Finnish												+			died			IM
56	1977	22	German	-	F						22m		pallor, weakness	funicular myelosis	+	+	ataxia, hyperreflexemia, disturbed sensibility	schilling test	negative	minimal proliferative intercapillary glomerulonephritis	IM, 1x/m. Folic acid
57	1977	23		-	M						2y	3,5y	difficult behaviour, fatigue	difficult behaviour	+	-		schilling test			IM, 1x/3m
58	1979	24	German/English	-	F						9m		﻿irritable, lethargic, FTT, pallor, mild jaundice		+	+		schilling test	negative		IM, 1x/2m
59	1979	25			M						2y				+	+		schilling test		dark mesangial deposits glomeruli, intracellular microtubular inclusions, giant mitochondria epithelial cells of proximal tubule, thick tubular basement membrane	IM
60	1979	25			M						6m				+			schilling test		﻿dark mesangial deposits glomeruli	IM
61	1979	25			M						6m				+	+		schilling test		increase mesangial matrix, membranous vesicular debris and convoluted structures, subendothelial flocculent material, moon craters	IM
62	1979	25			M						2y				+	+		schilling test		increase mesangial matrix, membranous vesicular debris and convoluted structures, subendothelial flocculent material, moon craters	IM
63	1979	25			F						2y				+			schilling test		increase mesangial matrix, membranous vesicular debris and convoluted structures, subendothelial flocculent material, moon craters	IM
64	1981	26			M						18m	2y	﻿lethargy, ﻿malaise, FTT		+	+		schilling test	negative		IM, 1x/3m
65	1981	26			F							15m	asymptomatic		+	+		schilling test			IM
66	1984	27 (2, 5**)	Norwegian		M (8/14), F (6/14)*	AMN*	c.14delG*	c.14delG*	p.Gly5fs*	p.Gly5fs*	16m			-	+	+	Edema 10/10, premature greying of the hair 1/10, urinary tract anomalies 5/10*		negative	chronic glomerulopathy with mesangial reactions	IM, 1x/1-6m. Folic acid, liver extract OR/parenteral, 10/14*
67	1984	27 (2, 5**)	Norwegian		M (8/14), F (6/14)*	AMN*	c.14delG*	c.14delG*	p.Gly5fs*	p.Gly5fs*	7m			-	+	+	Edema 10/10, premature greying of the hair 1/10, urinary tract anomalies 5/10*		negative		IM, 1x/1-6m. Folic acid, liver extract OR/parenteral, 10/14*
68	1984	27 (2, 5**)	Norwegian		M (8/14), F (6/14)*	AMN*	c.14delG*	c.14delG*	p.Gly5fs*	p.Gly5fs*	4y			-	+	-	Edema 10/10, premature greying of the hair 1/10, urinary tract anomalies 5/10*		negative		IM, 1x/1-6m. Folic acid, liver extract OR/parenteral, 10/14*
69	1984	27 (2, 5**)	Norwegian		M (8/14), F (6/14)*	AMN*	c.14delG*	c.14delG*	p.Gly5fs*	p.Gly5fs*	2y			-	+	+	Edema 10/10, premature greying of the hair 1/10, urinary tract anomalies 5/10*		negative	﻿slight chronic glomerulopathy with mainly mesangial reactions	IM, 1x/1-6m. Folic acid, liver extract OR/parenteral, 10/14*
70	1984	27 (2, 5**)	Norwegian		M (8/14), F (6/14)*	AMN*	c.14delG*	c.14delG*	p.Gly5fs*	p.Gly5fs*	14m			-	+	+	Edema 10/10, premature greying of the hair 1/10, urinary tract anomalies 5/10*		negative		IM, 1x/1-6m. Folic acid, liver extract OR/parenteral, 10/14*
71	1984	27 (2, 5**)	Norwegian		M (8/14), F (6/14)*	AMN*	c.14delG*	c.14delG*	p.Gly5fs*	p.Gly5fs*	16m			-	+	+	Edema 10/10, premature greying of the hair 1/10, urinary tract anomalies 5/10*		negative		IM, 1x/1-6m. Folic acid, liver extract OR/parenteral, 10/14*
72	1984	27 (2, 5**)	Norwegian		M (8/14), F (6/14)*	AMN*	c.14delG*	c.14delG*	p.Gly5fs*	p.Gly5fs*	21m			-	+	+	Edema 10/10, premature greying of the hair 1/10, urinary tract anomalies 5/10*		negative		IM, 1x/1-6m. Folic acid, liver extract OR/parenteral, 10/14*
73	1984	27 (2, 5**)	Norwegian		M (8/14), F (6/14)*						14m			-	+	+	Edema 10/10, premature greying of the hair 1/10, urinary tract anomalies 5/10*		negative		IM, 1x/1-6m. Folic acid, liver extract OR/parenteral, 10/14*
74	1984	27 (2, 5**)	Norwegian		M (8/14), F (6/14)*						2y			-	+	+	Edema 10/10, premature greying of the hair 1/10, urinary tract anomalies 5/10*		negative		IM, 1x/1-6m. Folic acid, liver extract OR/parenteral, 10/14*
75	1984	27 (2, 5**)	Norwegian		M (8/14), F (6/14)*						18m			-	+	-	Edema 10/10, premature greying of the hair 1/10, urinary tract anomalies 5/10*		negative		IM, 1x/1-6m. Folic acid, liver extract OR/parenteral, 10/14*
76	1984	27 (2, 5**)	Norwegian		M (8/14), F (6/14)*						23m			-	+	+	Edema 10/10, premature greying of the hair 1/10, urinary tract anomalies 5/10*		negative		IM, 1x/1-6m. Folic acid, liver extract OR/parenteral, 10/14*
77	1984	27 (2, 5**)	Norwegian		M (8/14), F (6/14)*						3y			-	+	+	Edema 10/10, premature greying of the hair 1/10, urinary tract anomalies 5/10*		negative		IM, 1x/1-6m. Folic acid, liver extract OR/parenteral, 10/14*
78	1984	27 (2, 5**)	Norwegian		M (8/14), F (6/14)*						1y			-	+	+	Edema 10/10, premature greying of the hair 1/10, urinary tract anomalies 5/10*		negative		IM, 1x/1-6m. Folic acid, liver extract OR/parenteral, 10/14*
79	1984	27 (2, 5**)	Norwegian		M (8/14), F (6/14)*						1y			-	+	+	Edema 10/10, premature greying of the hair 1/10, urinary tract anomalies 5/10*		negative		IM, 1x/1-6m. Folic acid, liver extract OR/parenteral, 10/14*
80	1985	28	Syrian	+	M						3y	5y	maiaise		+	+			negative		IM, 1x/m
81	1985	28	Syrian	+	F							13y			+	+
82	1985	28	Syrian	+	M							11y			+	+
83	1985	29			M						7m		﻿vomiting, FTT		+	+		Dicopac test (IF)			IM
84	1985	30			F						3y	48y			+	-	achlorhydrie	schilling test			IM
85	1988	31	Negro		M						15m		FTT, lethary	-	-	+	alpha-thalassemia	schilling test			IM
86	1988	33	South-African		M						16y	17y	﻿mental obtundation, ﻿vomiting, fainting, lethargy, weakness	mental obtunation, lethargy	+	-		schilling test			IM
87	1989	34	Libian	-	M						18m	8y	weakness, fatigue, FTT		+	+		schilling test			IM, 1x/m, folic acid
88	1990	35	Arabian	+	F						14m		anemia of 5,9g/dL		+	+	persistent proteinuria	schilling test	negative		1x/m
89	1990	35	Arabian	+	M						4m	12m	anemia, rickets		+	+	frontal bossing, wide fontanella, macrocephaly, proteinuria	schilling test			1x/m
90	1990	35	Arabian	+	M						4m		anemia, rickets with osteomalacia		+	+	dolichocephalic skull, macrocephaly	schilling test			1x/m
91	1991	36	Saudian	-	M						early childhood'	18y	﻿symptoms of anaemia treated with transfusions	-	+	+	﻿right side heart failure	suppletion with intrisic factor had no effect	negative		IM
92	1991	36	Saudian	-	M						3y		﻿recurrent anaemia treated with transfusions	-	+	+		suppletion with intrisic factor had no effect	negative		IM
93	1991	36	Saudian	+	M						3y		﻿recurrent anaemia treated with transfusions	-	+	+		suppletion with intrisic factor had no effect	negative		IM
94	1991	37	Saudian	-	M						4y		﻿weakness, FTT, pallor, ﻿progressive gait difficulty, mild lethargy	generalized cerebral atrophy	+	+	﻿sparse fine golden hair, moderate frontal bossing, angular stomatitis, red-beefy tongue, prominent clubbing	schilling test	negative		IM, 1x/m
95	1991	37	Saudian	-	F
96	1991	38	Chinese	-							18m	4y	pallor		+	+		schilling test		﻿small possible focal defects in the lamina densa of the glomerular basement membrane were rare.	IM, 1x/m
97	1991	38	Chinese	-							18m	2y	pallor		+	+		schilling test		﻿small possible focal defects in the lamina densa of the glomerular basement membrane were rare.	IM, 1x/m
98	1994	39	Chinese	-	M						4y		﻿mottled skin pigmentation, termed poikiloderma, ﻿dizziness, ﻿fainting spells	-	+		persistent skin lesions despite IM vitamin B12		negative		IM, 1x/m
99	1994	39	Chinese	-	M						3y		﻿mottled skin pigmentation, termed poikiloderma		+		persistent skin lesions despite IM vitamin B12		negative		IM
100	1995	40	Turkish	+*							4,7±3,7y*	7,2±4,2y*	﻿glossitis, growth retardation, hepatomegaly, splenomegaly*	paresthesias, ataxia	+	+*	1/36 β-thalassemia trait, 1/36 Alport syndrome, 1/36 congenital retinal atrophy, 1/36 rectal polyp, 3/16 IgA deficiency*	schilling test			IM, 1x/m
101	1995	40	Turkish	+*							4,7±3,7y*	7,2±4,2y*	﻿glossitis, growth retardation, hepatomegaly, splenomegaly*	paresthesias, ataxia	+	+*	1/36 β-thalassemia trait, 1/36 Alport syndrome, 1/36 congenital retinal atrophy, 1/36 rectal polyp, 3/16 IgA deficiency*	schilling test			IM, 1x/m
102	1995	40	Turkish	+*							4,7±3,7y*	7,2±4,2y*	﻿glossitis, growth retardation, hepatomegaly, splenomegaly*	paresthesias, ataxia	+	+*	1/36 β-thalassemia trait, 1/36 Alport syndrome, 1/36 congenital retinal atrophy, 1/36 rectal polyp, 3/16 IgA deficiency*	schilling test			IM, 1x/m
103	1995	40	Turkish	+*							4,7±3,7y*	7,2±4,2y*	﻿glossitis, growth retardation, hepatomegaly, splenomegaly*	paresthesias, ataxia	+	+*	1/36 β-thalassemia trait, 1/36 Alport syndrome, 1/36 congenital retinal atrophy, 1/36 rectal polyp, 3/16 IgA deficiency*	schilling test			IM, 1x/m
104	1995	40	Turkish	+*							4,7±3,7y*	7,2±4,2y*	﻿glossitis, growth retardation, hepatomegaly, splenomegaly*	paresthesias, ataxia	+	+*	1/36 β-thalassemia trait, 1/36 Alport syndrome, 1/36 congenital retinal atrophy, 1/36 rectal polyp, 3/16 IgA deficiency*	schilling test			IM, 1x/m
105	1995	40	Turkish	+*							4,7±3,7y*	7,2±4,2y*	﻿glossitis, growth retardation, hepatomegaly, splenomegaly*		+	+*	1/36 β-thalassemia trait, 1/36 Alport syndrome, 1/36 congenital retinal atrophy, 1/36 rectal polyp, 3/16 IgA deficiency*	schilling test			IM, 1x/m
106	1995	40	Turkish	+*							4,7±3,7y*	7,2±4,2y*	﻿glossitis, growth retardation, hepatomegaly, splenomegaly*		+	+*	1/36 β-thalassemia trait, 1/36 Alport syndrome, 1/36 congenital retinal atrophy, 1/36 rectal polyp, 3/16 IgA deficiency*	schilling test			IM, 1x/m
107	1995	40	Turkish	+*							4,7±3,7y*	7,2±4,2y*	﻿glossitis, growth retardation, hepatomegaly, splenomegaly*		+	+*	1/36 β-thalassemia trait, 1/36 Alport syndrome, 1/36 congenital retinal atrophy, 1/36 rectal polyp, 3/16 IgA deficiency*	schilling test			IM, 1x/m
108	1995	40	Turkish	+*							4,7±3,7y*	7,2±4,2y*	﻿glossitis, growth retardation, hepatomegaly, splenomegaly*		+	+*	1/36 β-thalassemia trait, 1/36 Alport syndrome, 1/36 congenital retinal atrophy, 1/36 rectal polyp, 3/16 IgA deficiency*	schilling test			IM, 1x/m
109	1995	40	Turkish	+*							4,7±3,7y*	7,2±4,2y*	﻿glossitis, growth retardation, hepatomegaly, splenomegaly*		+	+*	1/36 β-thalassemia trait, 1/36 Alport syndrome, 1/36 congenital retinal atrophy, 1/36 rectal polyp, 3/16 IgA deficiency*	schilling test			IM, 1x/m
110	1995	40	Turkish	+*							4,7±3,7y*	7,2±4,2y*	﻿glossitis, growth retardation, hepatomegaly, splenomegaly*		+	+*	1/36 β-thalassemia trait, 1/36 Alport syndrome, 1/36 congenital retinal atrophy, 1/36 rectal polyp, 3/16 IgA deficiency*	schilling test			IM, 1x/m
111	1995	40	Turkish	+*							4,7±3,7y*	7,2±4,2y*	﻿glossitis, growth retardation, hepatomegaly, splenomegaly*		+	+*	1/36 β-thalassemia trait, 1/36 Alport syndrome, 1/36 congenital retinal atrophy, 1/36 rectal polyp, 3/16 IgA deficiency*	schilling test			IM, 1x/m
112	1995	40	Turkish	+*							4,7±3,7y*	7,2±4,2y*	﻿glossitis, growth retardation, hepatomegaly, splenomegaly*		+	+*	1/36 β-thalassemia trait, 1/36 Alport syndrome, 1/36 congenital retinal atrophy, 1/36 rectal polyp, 3/16 IgA deficiency*	schilling test			IM, 1x/m
113	1995	40	Turkish	+*							4,7±3,7y*	7,2±4,2y*	﻿glossitis, growth retardation, hepatomegaly, splenomegaly*		+	+*	1/36 β-thalassemia trait, 1/36 Alport syndrome, 1/36 congenital retinal atrophy, 1/36 rectal polyp, 3/16 IgA deficiency*	schilling test			IM, 1x/m
114	1995	40	Turkish	+*							4,7±3,7y*	7,2±4,2y*	﻿glossitis, growth retardation, hepatomegaly, splenomegaly*		+	+*	1/36 β-thalassemia trait, 1/36 Alport syndrome, 1/36 congenital retinal atrophy, 1/36 rectal polyp, 3/16 IgA deficiency*	schilling test			IM, 1x/m
115	1995	40	Turkish	+*							4,7±3,7y*	7,2±4,2y*	﻿glossitis, growth retardation, hepatomegaly, splenomegaly*		+	+*	1/36 β-thalassemia trait, 1/36 Alport syndrome, 1/36 congenital retinal atrophy, 1/36 rectal polyp, 3/16 IgA deficiency*	schilling test			IM, 1x/m
116	1995	40	Turkish	+*							4,7±3,7y*	7,2±4,2y*	﻿glossitis, growth retardation, hepatomegaly, splenomegaly*		+	+*	1/36 β-thalassemia trait, 1/36 Alport syndrome, 1/36 congenital retinal atrophy, 1/36 rectal polyp, 3/16 IgA deficiency*	schilling test			IM, 1x/m
117	1995	40	Turkish	+*							4,7±3,7y*	7,2±4,2y*	﻿glossitis, growth retardation, hepatomegaly, splenomegaly*		+	+*	1/36 β-thalassemia trait, 1/36 Alport syndrome, 1/36 congenital retinal atrophy, 1/36 rectal polyp, 3/16 IgA deficiency*	schilling test			IM, 1x/m
118	1995	40	Turkish	+*							4,7±3,7y*	7,2±4,2y*	﻿glossitis, growth retardation, hepatomegaly, splenomegaly*		+	+*	1/36 β-thalassemia trait, 1/36 Alport syndrome, 1/36 congenital retinal atrophy, 1/36 rectal polyp, 3/16 IgA deficiency*	schilling test			IM, 1x/m
119	1995	40	Turkish	+*							4,7±3,7y*	7,2±4,2y*	﻿glossitis, growth retardation, hepatomegaly, splenomegaly*		+	+*	1/36 β-thalassemia trait, 1/36 Alport syndrome, 1/36 congenital retinal atrophy, 1/36 rectal polyp, 3/16 IgA deficiency*	schilling test			IM, 1x/m
120	1995	40	Turkish	+*							4,7±3,7y*	7,2±4,2y*	﻿glossitis, growth retardation, hepatomegaly, splenomegaly*		+	+*	1/36 β-thalassemia trait, 1/36 Alport syndrome, 1/36 congenital retinal atrophy, 1/36 rectal polyp, 3/16 IgA deficiency*	schilling test			IM, 1x/m
121	1995	40	Turkish	+*							4,7±3,7y*	7,2±4,2y*	﻿glossitis, growth retardation, hepatomegaly, splenomegaly*		+	+*	1/36 β-thalassemia trait, 1/36 Alport syndrome, 1/36 congenital retinal atrophy, 1/36 rectal polyp, 3/16 IgA deficiency*	schilling test			IM, 1x/m
122	1995	40	Turkish	+*							4,7±3,7y*	7,2±4,2y*	﻿glossitis, growth retardation, hepatomegaly, splenomegaly*		+	+*	1/36 β-thalassemia trait, 1/36 Alport syndrome, 1/36 congenital retinal atrophy, 1/36 rectal polyp, 3/16 IgA deficiency*	schilling test			IM, 1x/m
123	1995	40	Turkish								4,7±3,7y*	7,2±4,2y*	﻿glossitis, growth retardation, hepatomegaly, splenomegaly*		+	+*	1/36 β-thalassemia trait, 1/36 Alport syndrome, 1/36 congenital retinal atrophy, 1/36 rectal polyp, 3/16 IgA deficiency*	schilling test			IM, 1x/m
124	1995	40	Turkish								4,7±3,7y*	7,2±4,2y*	﻿glossitis, growth retardation, hepatomegaly, splenomegaly*		+	+*	1/36 β-thalassemia trait, 1/36 Alport syndrome, 1/36 congenital retinal atrophy, 1/36 rectal polyp, 3/16 IgA deficiency*	schilling test			IM, 1x/m
125	1995	40	Turkish								4,7±3,7y*	7,2±4,2y*	﻿glossitis, growth retardation, hepatomegaly, splenomegaly*		+	+*	1/36 β-thalassemia trait, 1/36 Alport syndrome, 1/36 congenital retinal atrophy, 1/36 rectal polyp, 3/16 IgA deficiency*	schilling test			IM, 1x/m
126	1995	40	Turkish								4,7±3,7y*	7,2±4,2y*	﻿glossitis, growth retardation, hepatomegaly, splenomegaly*		+	+*	1/36 β-thalassemia trait, 1/36 Alport syndrome, 1/36 congenital retinal atrophy, 1/36 rectal polyp, 3/16 IgA deficiency*	schilling test			IM, 1x/m
127	1995	40	Turkish								4,7±3,7y*	7,2±4,2y*	﻿glossitis, growth retardation, hepatomegaly, splenomegaly*		+	+*	1/36 β-thalassemia trait, 1/36 Alport syndrome, 1/36 congenital retinal atrophy, 1/36 rectal polyp, 3/16 IgA deficiency*	schilling test			IM, 1x/m
128	1995	40	Turkish								4,7±3,7y*	7,2±4,2y*	﻿glossitis, growth retardation, hepatomegaly, splenomegaly*		+		1/36 β-thalassemia trait, 1/36 Alport syndrome, 1/36 congenital retinal atrophy, 1/36 rectal polyp, 3/16 IgA deficiency*	schilling test			IM, 1x/m
129	1995	40	Turkish								4,7±3,7y*	7,2±4,2y*	﻿glossitis, growth retardation, hepatomegaly, splenomegaly*		+		1/36 β-thalassemia trait, 1/36 Alport syndrome, 1/36 congenital retinal atrophy, 1/36 rectal polyp, 3/16 IgA deficiency*	schilling test			IM, 1x/m
130	1995	40	Turkish								4,7±3,7y*	7,2±4,2y*	﻿glossitis, growth retardation, hepatomegaly, splenomegaly*		+		1/36 β-thalassemia trait, 1/36 Alport syndrome, 1/36 congenital retinal atrophy, 1/36 rectal polyp, 3/16 IgA deficiency*				IM, 1x/m
131	1995	40	Turkish								4,7±3,7y*	7,2±4,2y*	﻿glossitis, growth retardation, hepatomegaly, splenomegaly*		+		1/36 β-thalassemia trait, 1/36 Alport syndrome, 1/36 congenital retinal atrophy, 1/36 rectal polyp, 3/16 IgA deficiency*				IM, 1x/m
132	1995	40	Turkish								4,7±3,7y*	7,2±4,2y*	﻿glossitis, growth retardation, hepatomegaly, splenomegaly*		+		1/36 β-thalassemia trait, 1/36 Alport syndrome, 1/36 congenital retinal atrophy, 1/36 rectal polyp, 3/16 IgA deficiency*				IM, 1x/m
133	1995	40	Turkish								4,7±3,7y*	7,2±4,2y*	﻿glossitis, growth retardation, hepatomegaly, splenomegaly*		+		1/36 β-thalassemia trait, 1/36 Alport syndrome, 1/36 congenital retinal atrophy, 1/36 rectal polyp, 3/16 IgA deficiency*				IM, 1x/m
134	1995	40	Turkish								4,7±3,7y*	7,2±4,2y*	﻿glossitis, growth retardation, hepatomegaly, splenomegaly*		+		1/36 β-thalassemia trait, 1/36 Alport syndrome, 1/36 congenital retinal atrophy, 1/36 rectal polyp, 3/16 IgA deficiency*				IM, 1x/m
135	1995	40	Turkish								4,7±3,7y*	7,2±4,2y*	﻿glossitis, growth retardation, hepatomegaly, splenomegaly*		+		1/36 β-thalassemia trait, 1/36 Alport syndrome, 1/36 congenital retinal atrophy, 1/36 rectal polyp, 3/16 IgA deficiency*				IM, 1x/m
136	1995	41			F						7m	14y	anemia, pallor, FTT	-	+	+	white hair	schilling test			OR, 1x/w-1m
137	1995	42		+	M							21m			+	+		schilling test
138	1995	42		+	M						4y
139	1995	42		+	F						20m		anemia, FTT		+	+		schilling test
140	1995	42			M						2y		﻿megaloblastic anemia, iron deficiency.		+	+
141	1995	42			F						37y		﻿recurrence of megaloblastic anemia	﻿hypotrophy, mentally retarded	+	+
142	1996	44		+	F						2y		﻿weakness, pallor	-	+	+	46,XX,del(21)(q22), 2 siblings died previously of anaemia	schiling test			IM, 1x/m, folic acid
143	1997	45	Bedouin	+	M						16m	18m	gastroenteritis, pallor, septicaemia, irritability	seizures	+	+
144	1997	45	Bedouin	+	M						15y	15y	pallor, jaundice, FTT, headache	subacute combined degeneration of the cord	+	-	pulmonary tuberculosis, subacute combined degeneration of the cord
145	1997	45	Bedouin	+	M						5y	17y	pallor, jaundice, FTT, headache	-	+	-
146	1997	45	Bedouin	+	M						22m	5y	pallor, FTT, irritability	-	+	+
147	1997	45	Bedouin	+	M						2y	2,5y	gastroenteritis	-	+	+
148	1997	45	Bedouin	+	F						4y	4y	pallor, FTT	-	+	+
149	1997	45	Bedouin	+	M						9y	9y	pallor, FTT	-	+	+
150	1997	46		-								16m	malaise, denutrition, icterus, hepatosplenomegaly		+	+		schiling test			IM, 1x/m
151	1997	46		-							2,5y	8,5y	pallor, asthenia, FTT		+	+		schiling test			IM, 1x/m
152	1997	46		+							3m	3,5y	pallor, malaise, FTT		+	+		schiling test			IM, 1x/m
153	1997	46		-								7y	asthenia	psychomotor developmental delay	+			schiling test			IM, 1x/m
154	1997	46		-
155	1997	46		-								3,5y	asthenia, recurrente infections, candidiase, glossitis		+	+		schilling test			IM, 1x/m
156	1997	46		-								2,5y	pallor, glossitis, FTT, denutrition		+	+		schilling test			IM, 1x/m
157	1997	46		-
158	1998	47		-	F						11y		clumsiness, walking difficulty, leg pains, fatigue, slurred speech	Ataxia	+	-		schilling test			IM, 1x/3m
159	1998	47		-	F						6,5y		﻿fatigue	-	+	+		schilling test			IM, 1x/3m
160	1998	48		+	F							12y	﻿slurred speech, inability to walk, progressive dementia	Paresis, spasticity, severe dementia. MRI spine: ﻿subacute combined degeneration of the spinal cord	+	+	﻿combined sickle cell disease and bèta-thalassemia	schilling test			IM, 1x/m
161	1998	48		+	F							3y	chronic anemia, pallor	- (MRI brain and spine were normal)	+	-		schilling test			IM, 1x/m
162	1999	49	Negro		F						16m		﻿anemia, GE, bronchopneumonia, cardiac failure due to anaemia	-	+		﻿a sibling who died of apparent anaemia at a young age	schilling test			Parenteral
163	1999	50	Turkish		M						12m	14m	weakness, cough, vomiting, fatigue, fever	-	+	-	hepatosplenomegaly, sibling died at age of 1y with similar symptoms	schilling test			IM, 1x/m
164	1999	51,52	Finnish			CUBN	﻿c.3890C>T		p.Pro1297Leu							+ *
165	1999	51,52	Finnish			CUBN	﻿c.3890C>T	﻿c.3890C>T	p.Pro1297Leu	p.Pro1297Leu						+ *
166	1999	51,52	Finnish			CUBN	﻿c.3890C>T	﻿c.3890C>T	p.Pro1297Leu	p.Pro1297Leu						+ *
167	1999	51,52	Finnish			CUBN	﻿c.3890C>T	﻿c.3890C>T	p.Pro1297Leu	p.Pro1297Leu						+ *
168	1999	51,52	Finnish			CUBN	﻿c.3890C>T	﻿c.3890C>T	p.Pro1297Leu	p.Pro1297Leu						+ *
169	1999	51,52	Finnish			CUBN	﻿c.3890C>T	﻿c.3890C>T	p.Pro1297Leu	p.Pro1297Leu						+ *
170	1999	51,52	Finnish			CUBN	﻿c.3890C>T	﻿c.3890C>T	p.Pro1297Leu	p.Pro1297Leu						- *
171	1999	51,52	Finnish			CUBN	﻿c.3890C>T	﻿c.3890C>T	p.Pro1297Leu	p.Pro1297Leu						- *
172	1999	51,52	Finnish			CUBN	﻿c.3890C>T	﻿c.3890C>T	p.Pro1297Leu	p.Pro1297Leu						- *
173	1999	51,52	Finnish			CUBN	﻿c.3890C>T	﻿c.3890C>T	p.Pro1297Leu	p.Pro1297Leu						- *
174	1999	51,52	Finnish			CUBN	﻿c.3890C>T	﻿c.3890C>T	p.Pro1297Leu	p.Pro1297Leu						- *
175	1999	51,52	Finnish			CUBN										+
176	1999	53		+	M						9m	9y	anemia, joint pain, recurrent infections		+	+	sibling died of anemia at age of 2, fanconi anemia R/ bonemarrow transplantation				IM
177	1999	53			F						2y	10y	anemia, asthenia, pallor		+	+					IM
178	2000	55	Guatemalan		F							8y	UTI, pallor, intermittent lower extremity paresthesias	﻿intermittent lower extremityparesthesias	+	+	﻿right-sided grade II/V kidney reflux	schilling test			IM
179	2000	55	Ecuadorian		M							15m	﻿fever, FTT, pallor	delay motor development	+	+	﻿short uretheral duplication with twomeatal openings in the glans	schilling test			IM
180	2000	56										7y					type I diabetes mellitus, celiac disease
181	2000	56										11y
182	2001	57	Turkish		M						10m	22m	diarrhea since the last year, vomiting, fever		+	+			negative		IM
183	2002	58		+	M						1y		FTT, pallor, diarrhea		+	+	﻿unexplained death of one sibling with anemia at the age of 3-years				IM
184	2002	58		+	M						1y		FTT, pallor, diarrhea								IM
185	2002	58		+	M						1y		FTT, pallor, diarrhea								IM
186	2002	58		+	F							1y									IM
187	2002	58		+	M							1y			+						IM
188	2002	58		+	M								family history								IM
189	2002	58		+	M								family history								IM
190	2003	59	Lebanese		F						6y		pallor, weakness, ﻿haematomas, FTT,﻿ mucosal lesions, abdominal pain, vomiting		+	-		schilling test			IM, 1x/m
191	2003	59	Lebanese		F						10y		pallor, scleral jaundice, ﻿weakness, vomiting		+	-		-			IM, 1x/1m
192	2003	59	Lebanese	+	M						10y				+	-		-			OR, 1x/d
193	2003	59	Lebanese	+	F						11y				+	-		schilling test			IM, 1x/m
194	2004	60	Norwegian			AMN	﻿c.14delG	﻿c.14delG	p.Gly5fs	p.Gly5fs
195	2004	60	Norwegian			AMN	﻿c.14delG	﻿c.14delG	p.Gly5fs	p.Gly5fs
196	2004	60	Norwegian			AMN	﻿c.14delG	﻿c.14delG	p.Gly5fs	p.Gly5fs
197	2004	60	Norwegian			AMN	﻿c.122C>T	﻿c.122C>T	p.Thr41Ile	p.Thr41Ile
198	2004	60	﻿Sephardic Jewish		F	AMN	﻿c.208-2A>G	﻿c.208-2A>G
199	2004	60	Sephardic Jewish		F
200	2004	60	USA			AMN	﻿c.683_730del48	﻿c.683_730del48	p.Q228_L243del16	p.Q228_L243del16
201	2004	60	Turkish		F	AMN	﻿c.208-2A>G	﻿c.208-2A>G
202	2004	60	Turkish		F	AMN	﻿c.208-2A>G	﻿c.208-2A>G
203	2004	60 (5*)	Turkish		F	AMN	﻿c.208-1G>C	﻿c.208-1G>C
204	2004	60 (5*)	Turkish		F	AMN	﻿c.208-1G>C	﻿c.208-1G>C
205	2004	60 (5*)	Belgian		F	AMN	c.1006+36_50del	c.1253_1254insA		p.Leu419fs
206	2004	60	Finnish			CUBN	﻿c.3890C>T	﻿c.3890C>T	p.Pro1297Leu	p.Pro1297Leu
207	2004	60	Finnish			CUBN	﻿c.3890C>T	c.1230+1G>A	p.Pro1297Leu
208	2004	60	Finnish			CUBN	﻿c.3300-439C>G	﻿c.3300-439C>G
209	2004	60 (5*)	Bedouin	+	M	CUBN	﻿c.434G>A	﻿c.434G>A	p.Gly145Glu	p.Gly145Glu
210	2004	60	Bedouin	+	M	CUBN	﻿c.434G>A	﻿c.434G>A	p.Gly145Glu	p.Gly145Glu
211	2004	60	Bedouin	+	M	CUBN	﻿c.434G>A	﻿c.434G>A	p.Gly145Glu	p.Gly145Glu
212	2004	60	Bedouin	+	M	CUBN	﻿c.434G>A	﻿c.434G>A	p.Gly145Glu	p.Gly145Glu
213	2004	60	Bedouin	+	M	CUBN	﻿c.434G>A	﻿c.434G>A	p.Gly145Glu	p.Gly145Glu
214	2004	60	Bedouin	+	M	CUBN	﻿c.434G>A	﻿c.434G>A	p.Gly145Glu	p.Gly145Glu
215	2004	60	Bedouin	+	M	CUBN	﻿c.434G>A	﻿c.434G>A	p.Gly145Glu	p.Gly145Glu
216	2004	60 (5*)	Turkish		M	CUBN	﻿c.250C>T	﻿c.250C>T	p.Gln84X	p.Gln84X
217	2004	60 (5*)	Turkish		F	CUBN	﻿c.1951C>T	﻿c.1951C>T	p.Arg651X	p.Arg651X
218	2005	61 (40;40**)	Turkish		F	AMN												schilling test			OR, 1x/2w
219	2005	61 (40;40**)	Turkish		M	AMN												schilling test			OR, 1x/2w
220	2005	61 (40;40**)	Turkish		F	CUBN												schilling test			OR, 1x/2w
221	2005	61 (40;40**)	Turkish		F	AMN												schilling test			OR, 1x/2w
222	2005	61 (40;40**)	Turkish		M																OR, 1x/2w
223	2005	61 (40;40**)	Turkish		M													schilling test			OR, 1x/2w
224	2005	61 (40;40**)	Turkish		M	CUBN												schilling test			OR, 1x/2w
225	2005	61 (40;40**)	Turkish		M													schilling test			OR, 1x/2w
226	2005	61 (40;40**)	Turkish		M																OR, 1x/2w
227	2005	61 (40;40**)	Turkish		F	AMN												schilling test			OR, 1x/2w
228	2005	61 (40;40**)	Turkish		F	AMN												schilling test			OR, 1x/2w
229	2005	61 (40;40**)	Turkish		F													schilling test			OR, 1x/2w
230	2005	61 (40;40**)	Turkish		M	AMN												schilling test			OR, 1x/2w
231	2005	62	Jordanian	+	M	AMN	c.208-2A>G	c.208-2A>G
232	2005	62	Jordanian	+	M	AMN	c.208-2A>G	c.208-2A>G
233	2005	62	Jordanian	+	M	AMN	c.208-2A>G	c.208-2A>G
234	2005	62	Jordanian	+	F	AMN	c.208-2A>G	c.208-2A>G
235	2005	62	Jordanian	+	M	AMN	c.208-2A>G	c.208-2A>G
236	2006	63	Algerian	+	M	AMN	﻿c.280-2A>G	﻿c.280-2A>G			15m		recurrent apthous stomatitis, FTT, borderline anemia	-	+	+	﻿defective neutrophil function				IM
237	2006	63	Algerian	+	F
238	2006	63	Tunesian	+	M	AMN	﻿c.280-2A>G	﻿c.280-2A>G			8m		﻿recurrent apthous stomatitis, FTT, URTI	-	+		﻿prematurity, congenital hypothyroidism, ﻿defective neutrophil function				IM
239	2006	63	Tunesian	+	F	AMN	﻿c.280-2A>G	﻿c.280-2A>G			11m		﻿recurrent aphtous stomatits , gingivitis	-	+		﻿prematurity, phenylketonuria, ﻿defective neutrophil function				IM
240	2007	64	Tunesian	+	F	CUBN						4y		-	+	+		schilling test
241	2007	64	Tunesian	+	F	CUBN						18m		-	-	+		schilling test
242	2007	64	Tunesian	+	F	AMN	﻿c.208-2A>G	﻿c.208-2A>G				18m		-	+	-		schilling test
243	2007	64	Tunesian	+	F	CUBN						9m		-	+	+		schilling test
244	2007	64	Tunesian	+	F							3y		-	+	+		schilling test
245	2007	64	Tunesian	+	F	CUBN						6y		-	+	+		schilling test
246	2007	64	Tunesian	+	F	CUBN						7y		-	-	+		schilling test
247	2008	66	Ashkenazi Jew		M	AMN	c.43+1G>T	c.701G>T		p.Cys234Phe	4y		poor wound healing, mood swings, antisocial outbursts	behavioral problems (psychosis)	+	+	hypospadias	schilling test			IM, then SL, 1x/2w
248	2008	67	German	-	F	CUBN	﻿c.1010C>T	﻿c.1010C>T	p.Pro337Leu	p.Pro337Leu	15y	15y	﻿ataxia, motor and sensory deficiencies of the lower limbs	funicular myelosis	+	+		schilling test			IM, 1x/m
249	2009	68		+	M						2y	14y	diarrhea, periorbital puffiness, anemia, hyperpigmentation, proteinuria	-	+	+	diabetes mellitus ketoacidosis			﻿minimal lesion nephropathy	IM
250	2009	68		+	M							4y	﻿hyperpigmentation of the dorsum of the fingers		-	+					IM
251	2009	69	Turkish	+	F						2y		pallor, asthenia	viligance, irritability, sleepy	+	+					IM, 1x/m
252	2009	70	Turkish	-	F						4y	9y	pallor		+	+	bèta-thalassemia trait	schilling test			1x/m
253	2011	71	Turkish		M	AMN	c.742C>T	c.208-2A>G	p.Gln248X		2y	10y	anaemia		+	+					IM
254	2011	71	Turkish		F	AMN	c.742C>T	c.208-2A>G	p.Gln248X		12-15y	20y	RTI	MRI: ﻿focal cortical atrophy in the left insular region	+	+					IM
255	2011	72		+	M	CUBN	c.3329+1G>T	c.3329+1G>T			17m		FTT, recurrent HSV infections, absence seizures	absence seizures	+	+	IgA nephropathy			﻿abnormal cytoplasmic, vesicular distribution of the receptor partner amnionless	IM, 1x/10d
256	2011	73	Israeli Jewish of Tunisian origin	?	M	AMN	﻿208-2A>G	﻿208-2A>G			4y	50y	anaemia, proteinuria		+	+					Parenteral 1x/m, then SL
257	2011	73	Israeli Jewish of Algerian origin		M	AMN	﻿208-2A>G	﻿208-2A>G			3y	53y	proteinuria		+	+					Parenteral
258	2011	73			F										+
259	2011	73			F										+
260	2011	74		+		CUBN	﻿c.8355delA	﻿c.8355delA	p.Ser2785fs	p.Ser2785fs			proteinuria	-	-	+
261	2011	74		+		CUBN	﻿c.8355delA	﻿c.8355delA	p.Ser2785fs	p.Ser2785fs			proteinuria	epilepsy	-	+
262	2011	74	German		F						15y			funicular myelosis	+	+					im
263	2011	71	Turkish		F	AMN	﻿c.208-2A>G	c.742C>T		p.Gln248X	2y	10y	anemia		+	+					IM
264	2011	71	Turkish		M	AMN	﻿c.208-2A>G	c.742C>T		p.Gln248X	1-9y	20y	anemia, RTI	focal cortical atrophy in the left insular region	+	+			negative		IM
265	2011	75	Indian		F							18y	weakness, fatigue, ﻿exertional dyspnea, ﻿﻿pallor, icterus	-	+	+		schilling test	negative		IM
266	2011	77		-	F						2,5y	4,5y	﻿irritability, lack of appetite, pallor, exercise intolerance, hyperpigmentation		+	+					IM, 1x/m
267	2012	78		-	M						6m	17m	﻿diarrhea, vomiting, recurrent apthous-stomatitis, FTT		+	+	prematurity				IM, 1x/m
268	2012	79	Turkish	+	M	AMN	﻿c.208-2A>G	﻿c.208-2A>G				25m	pallor, FTT, chronic diarrhea, recurrent vomiting		+	+	neutropenia, trombocytopenia				IM, 1x/6m
269	2012	79	Tunesian	-	F	AMN	﻿c.208-2A>G	﻿c.208-2A>G				14m	FTT		+	+					IM, 1x/6m
270	2012	79	Tunesian	-	M	AMN	﻿c.208-2A>G	﻿c.208-2A>G				17m	pallor, FTT, glossitits, chronic diarrhea, recurrent vomiting		+	+	neutropenia		negative		IM, 1x/6m
271	2012	79	Tunesian	+	F	CUBN	﻿c.3335G>A	﻿c.3335G>A	p.Gly1112Glu	p.Gly1112Glu		14m	pallor, FTT, glossitits, chronic diarrhea, recurrent vomiting		+	+			negative		IM, 1x/6m
272	2012	80	Thai	-	M	AMN	﻿c.663G>A	﻿c.663G>A	p.Trp221X	p.Trp221X	3y		﻿fever, FTT, RX thorax compatible with heart failure		+	+		No Schillingtest			IM, 1x/m
273	2012	5	Italian		M	CUBN	c.252+1G>A	c.del~90kb								+
274	2012	5	Bedouin			CUBN	c.434G>A	c.434G>A	p.Gly145Gln	p.Gly145Gln
275	2012	5	Bedouin			CUBN	c.434G>A	c.434G>A	p.Gly145Gln	p.Gly145Gln
276	2012	5	Bedouin			CUBN	c.434G>A	c.434G>A	p.Gly145Gln	p.Gly145Gln
277	2012	5	Bedouin			CUBN	c.434G>A	c.434G>A	p.Gly145Gln	p.Gly145Gln
278	2012	5	German		M	CUBN	c.489G>A	c.1530G>A	p.Gly164fs	p.Val473fs						+
279	2012	5	Norwegian		F	CUBN	c.673T>A	c.673T>A	p.Cys225Ser	p.Cys225Ser
280	2012	5	German		F	CUBN	c.889C>T	c.1010C>T	p.Gln297Ter	p.Pro337Leu						+
281	2012	5	USA		M	CUBN	c.1010C>T	c.2673C>A	p.Pro337Leu	p.Cys891Ter										membranous glomerulonefritis
282	2012	5	Spanish		F	CUBN	c.1436C>G	del>150kb	p.Ser479Ter							+
283	2012	5	USA		F	CUBN	c.1526delG	c.1865delC	p.Gly509fs	p.Thr621fs
284	2012	5	Finnish		M	CUBN	c.1838delG	c.3890C>T	p.Gly613fs	p.Pro1297Leu						+
285	2012	5	Taiwan		M	CUBN	c.1951C>G	unknown	p.Arg651Gly
286	2012	5	Taiwan		M	CUBN	c.1951C>G	unknown	p.Arg651Gly
287	2012	5	Swedish		M	CUBN	c.2068A>G	c.3330-439C>G	p.Ile690Val
288	2012	5	Dutch		F	CUBN	c.2486C>T	unknown	p.Ser829Leu							+
289	2012	5	UK		M	CUBN	c.2511_2529del	c.4168G>A	p.Pro837fs	p.Gly1390Ser						+
290	2012	5	UK		M	CUBN	c.2511_2529del	c.4168G>A	p.Pro837fs	p.Gly1390Ser						+
291	2012	5	Albanian			CUBN	c.2594G>A	c.2594G>A	p.Ser865Asn	p.Ser865Asn
292	2012	5	Albanian			CUBN	c.2594G>A	c.2594G>A	p.Ser865Asn	p.Ser865Asn
293	2012	5	Scotish		F	CUBN	c.2594G>A	unknown	p.Ser865Asn							+
294	2012	5	Turkish		F	CUBN	c.2594G>A	c.3749C>T	p.Ser865Asn	p.Ser1250Phe
295	2012	5	Ashkenazi		M	CUBN	c.2614_2615delGA	c.2614_2615delGA	p.Asp872fs	p.Asp872fs
296	2012	5	Ashkenazi		M	CUBN	c.2614_2615delGA	c.2614_2615delGA	p.Asp872fs	p.Asp872fs						+
297	2012	5	Ashkenazi		M	CUBN	c.2614_2615delGA	c.2614_2615delGA	p.Asp872fs	p.Asp872fs						+
298	2012	5	Spanish (Colombian)		M	CUBN	c.2949C>A	c.2949C>A	p.Tyr983*	p.Tyr983*						+
299	2012	5	Canadian (Algerian)			CUBN	c.3056C>G	c.3056C>G	p.Ser1019*	p.Ser1019*
300	2012	5	Canadian (Algerian)			CUBN	c.3056C>G	c.3056C>G	p.Ser1019*	p.Ser1019*
301	2012	5	USA		F	CUBN	c.3096delT	unknown	p.Thr1032*
302	2012	5 (51*)	Finnish		F	CUBN	c.3300-439C>G	c.3300-439C>G								-*
303	2012	5	Canadian (Marrocan)		M	CUBN	c.3577T>G	c.3577T>G	p.Trp1193Gly	p.Trp1193Gly
304	2012	5 (3; 51; 60*)	Finnish			CUBN	c.3890C>T	c.3890C>T	p.Pro1297Leu	p.Pro1297Leu
305	2012	5	Finnish		M	CUBN	c.3890C>T	c.3890C>T	p.Pro1297Leu	p.Pro1297Leu
306	2012	5	Finnish		F	CUBN	c.3890C>T	c.3890C>T	p.Pro1297Leu	p.Pro1297Leu
307	2012	5	Finnish		M	CUBN	c.3890C>T	c.3890C>T	p.Pro1297Leu	p.Pro1297Leu						+
308	2012	5	Finnish		M	CUBN	c.3999C>A	unknown	p.Cys1333*	?						-
309	2012	5	Dutch		M	CUBN	c.4115C>G	c.4115C>G	p.Thr1372Arg	p.Thr1372Arg
310	2012	5	German (Turkish)		F	CUBN	c.4115C>G	c.4115C>G	p.Thr1372Arg	p.Thr1372Arg
311	2012	5	Norwegian		F	AMN	c.14delG	c.14delG	p.Gly5fs	p.Gly5fs
312	2012	5	Irish/Puerto Rico		M	AMN	c.43+4A>G	c.100delG		p.Ala34fs
313	2012	5	Israeli (Arabic)			AMN	c.44-3C>G	c.44-3C>G
314	2012	5	Israeli (Arabic)			AMN	c.44-3C>G	c.44-3C>G
315	2012	5	Israeli (Arabic)			AMN	c.44-3C>G	c.44-3C>G
316	2012	5 (81*)	Norwegian			AMN	c.122C>T	c.122C>T	p.Thr41Ile	p.Thr41Ile
317	2012	5	Norwegian			AMN	c.122C>T	c.122C>T	p.Thr41Ile	p.Thr41Ile
318	2012	5	Norwegian/Danish			AMN	c.122C>T	c.1118_1119insCGCT	p.Thr41Ile	p.Leu374fs						+
319	2012	5	Norwegian/Danish			AMN	c.122C>T	c.1118_1119insCGCT	p.Thr41Ile	p.Leu374fs						+
320	2012	5	Israeli (Arabic)			AMN	c.176T>C	c.176T>C	p.Leu59Pro	p.Leu59Pro						+
321	2012	5	Israeli (Arabic)			AMN	c.176T>C	c.176T>C	p.Leu59Pro	p.Leu59Pro						+
322	2012	5 (81; 82*)	Tunesian (Sephardic)		F	AMN	c.208-2A>G	c.208-2A>G
323	2012	5 (81; 82*)	Tunesian (Sephardic)		F	AMN	c.208-2A>G	c.208-2A>G
324	2012	5 (81; 82*)	Turkish			AMN	c.208-2A>G	c.208-2A>G
325	2012	5 (81; 82*)	Turkish			AMN	c.208-2A>G	c.208-2A>G
326	2012	5 (81; 82*)	Turkish		F	AMN	c.208-2A>G	c.208-2A>G
327	2012	5 (82*)	Swiss (Turkish)		F	AMN	c.208-2A>G	c.208-2A>G
328	2012	5 (62; 82*)	Jordanian	+	M	AMN	c.208-2A>G	c.208-2A>G
329	2012	5 (62; 82*)	Jordanian	+	F	AMN	c.208-2A>G	c.208-2A>G
330	2012	5 (82*)	Jordanian		M	AMN	c.208-2A>G	c.208-2A>G
331	2012	5 (82*)	USA (hispanic)		M	AMN	c.208-2A>G	c.208-2A>G
332	2012	5 (82*)	Israeli (Sephardic)		M	AMN	c.208-2A>G	c.208-2A>G
333	2012	5 (82*)	Israeli (Sephardic)		M	AMN	c.208-2A>G	c.208-2A>G
334	2012	5 (82*)	Israeli (Sephardic)		M	AMN	c.208-2A>G	c.208-2A>G
335	2012	5 (82*)	Israeli (Sephardic)		F	AMN	c.208-2A>G	c.208-2A>G
336	2012	5 (82*)	Spanish		M	AMN	c.208-2A>G	c.208-2A>G								+
337	2012	5 (82*)	Tunesian (Sephardic)		M	AMN	c.208-2A>G	c.208-2A>G
338	2012	5 (82*)	Turkish		M	AMN	c.208-2A>G	c.208-2A>G
339	2012	5 (82*)	Swiss/Turkish		M	AMN	c.208-2A>G	c.208-2A>G								+
340	2012	5 (82*)	Austrian/Turkish		F	AMN	c.208-2A>G	c.208-2A>G								+
341	2012	5 (82*)	Germany/Jordan		M	AMN	c.208-2A>G	c.208-2A>G								+
342	2012	5 (82*)	Turkish		F	AMN	c.208-2A>G	c.208-2A>G								+
343	2012	5	Yemenis			AMN	c.295delG	c.295delG	p.Gly98fs	p.Gly98fs
344	2012	5	Yemenis			AMN	c.295delG	c.295delG	p.Gly98fs	p.Gly98fs
345	2012	5	French		F	AMN	c.468_469insT	c.1006+34_48del	p.Gly157fs	p.Pro282Alafs*78						+
346	2012	5	Turkish		M	AMN	c.514-34G>A	c.514-34G>A	p.Thr172fs	p.Thr172fs				,
347	2012	5	Turkish		M	AMN	c.514-34G>A	c.514-34G>A	p.Thr172fs	p.Thr172fs
348	2012	5 (81*)	USA			AMN	c.683_730del	c.683_730del	p.Gln228_Leu243del	p.Gln228_Leu243del
349	2012	5 (81*)	USA			AMN	c.683_730del	c.683_730del	p.Gln228_Leu243del	p.Gln228_Leu243del
350	2012	5	Turkish		M	AMN	c.761G>A	c.761G>A	p.Gly254Glu	p.Gly254Glu
351	2012	5	Czech		M	AMN	c.967_(1169+15)del	c.977_978insCCCG		p.Arg326fs
352	2012	5	Yemenis		M	AMN	c.1006+16_30del	c.1006+16_30del
353	2012	5	Yemenis		M	AMN	c.1006+16_30del	c.1006+16_30del
354	2012	5	Sudanese			AMN	c.1006+34_48del	c.1006+34_48del	p.Pro282Alafs*78	p.Pro282Alafs*78
355	2012	5	Sudanese			AMN	c.1006+34_48del	c.1006+34_48del	p.Pro282Alafs*78	p.Pro282Alafs*78
356	2012	5	Sudanese			AMN	c.1006+34_48del	c.1006+34_48del	p.Pro282Alafs*78	p.Pro282Alafs*78
357	2012	5	Sudanese			AMN	c.1006+34_48del	c.1006+34_48del	p.Pro282Alafs*78	p.Pro282Alafs*78
358	2012	5	Sudanese			AMN	c.1006+34_48del	c.1006+34_48del	p.Pro282Alafs*78	p.Pro282Alafs*78
359	2012	5	Spainese			AMN	c.1006+34_48del	c.1006+34_48del	p.Pro282Alafs*78	p.Pro282Alafs*78
360	2012	5	Spanish			AMN	c.1006+34_48del	c.1006+34_48del	p.Pro282Alafs*78	p.Pro282Alafs*78
361	2012	5	USA (hispanic)		F	AMN	c.1006+34_48del	c.1006+34_48del	p.Pro282Alafs*78	p.Pro282Alafs*78						+
362	2012	5	French		M	AMN	c.1006+34_48del	c.1314_1315delCA	p.Pro282Alafs*78	p.His438fs
363	2012	5	Guatemalian/USA		F	AMN	c.1014_1021delCCTCGGCG	c.1014_1021delCCTCGGCG	p.Leu339fs	p.Leu339fs						+
364	2012	5	Guatemalian/Ireland		F	AMN	c.1014_1021delCCTCGGCG	c.1014_1021delCCTCGGCG	p.Leu339fs	p.Leu339fs						+
365	2012	5	Finnish		M	AMN	c.1170-6C>T	?
366	2012	5	Dutch/Maroccan		M	AMN	c.1257+10C>T	c.1257+10C>T								+
367	2012	5	USA/European			AMN	c.1314_1315delCA	c.1314_1315delCA	p.His438fs	p.His438fs
368	2012	5	USA/European			AMN	c.1314_1315delCA	c.1314_1315delCA	p.His438fs	p.His438fs
369	2012	5	USA/European			AMN	c.1314_1315delCA	c.1314_1315delCA	p.His438fs	p.His438fs
370	2012	84	Indian		F						6y	19y	﻿exertional dyspnea and progressive generalized weakness		+	+					IM
371	2012	85	African American		M						17y		chronic constipation, abdominal pain	autonomic dysfunction, ileus, pelvicaliectasis and acute non-obstructive post-renal failure	+	+	gastroschisis, bilateral pelviureteric junction obstruction, grey hair, hyperpigmentation skin, α-thalassemia trait		negative		IM, 1x/m
372	2013	83	Turkish	+	M	AMN	﻿c.208-2A>G	﻿c.208-2A>G	p.Leu70Alafs	p.Leu70Alafs	18m	6y	anaemia, diarrhea		+	+					IM
373	2013	83	Tunesian	+	F	AMN	﻿c.208-2A>G	﻿c.208-2A>G	p.Leu70Alafs	p.Leu70Alafs		16y			+	+					IM
374	2013	83	Tunesian	+	M	AMN	﻿c.208-2A>G	﻿c.208-2A>G	p.Leu70Alafs	p.Leu70Alafs		27y				+
375	2013	83	Maroccan	+	F	AMN	c.1006+11_1008del	c.1006+11_1008del	p.Glu337Asnfs	p.Glu337Asnfs		6y			+	+					IM
376	2013	83	Italian	-	F	AMN	﻿c.1041_1042delinsCTC	c.208-2A>G	p.Glu348Serfs	p.Leu70Alafs		2y			+	+	non-identical twins				OR, 1x/w
377	2013	83	Italian	-	F	AMN	﻿c.1041_1042delinsCTC	c.208-2A>G	p.Glu348Serfs	p.Leu70Alafs		2y			+	+	non-identical twins				OR, 1x/w
378	2013	83	Tunesian	+	M	CUBN	﻿c.3335G>A	c.3335G>A	p.Gly1112Glu	p.Gly1112Glu		3y	anaemia, diarrhea		+	+					IM
379	2013	83	Tunesian	+	M	CUBN	﻿c.3335G>A	﻿c.3335G>A	p.Gly1112Glu	p.Gly1112Glu		18m	anaemia, UTI, kyphosis of the lumbar region		+	+					IM
380	2013	83	Finnish	-	F	CUBN	﻿﻿c.3890C>T	﻿﻿c.3890C>T	p.Pro1297Leu	p.Pro1297Leu		3y	FTT		+	-					IM, 1x/3m
381	2013	86			F						2y		pallor, FTT, ataxia, diarrhea-constipation periods	ataxia	+	+				﻿no remarkable histologically changes	+
382	2013	88	Italian	+	F	AMN	﻿c.208-2A>G	﻿c.208-2A>G			21m	25m	pallor, FTT, vomiting	-	+	-		CUBN c.1165C>A on 1 allele			IM, 1x/2m
383	2014	89			F						1y		hyperpigmentation								OR, 1x/d
384	2014	90	Mexican/Spanish	+	F	AMN					2y		pallor, fatigue	-	+	+					IM
385	2015	91	English		F	AMN	﻿c.35delA	c.206T>A	p.Gln12Argfs*5	p.Met69Lys		2y	lethargy, fatigue	-	+	+		CUBN: c.8593G>A 1 allele			IM, 1x/3m
386	2015	91	English		F	AMN	﻿c.35delA	c.206T>A	p.Gln12Argfs*5	p.Met69Lys		3y	lethargy, fatigue	-	+	+		CUBN: c.8593G>A 1 allele			IM, 1x/3m
387	2016	92	Iranian	+	M							5y	﻿pallor, FTT	-	+	+					OR, 1x/m
388	2016	92	Iranian	+	F							7y	asymptomatic		+
389	2016	93		+	F	CUBN					12m	15m	vomiting, stomatitis, FTT, diarrhea, URTI		+	+	down syndrome		negative		OR
390	2016	93 (94)			F								FTT
391	2016	93 (94)			F								FTT
392	2017	95			F						18y		﻿gradual diminution of vision in both the eyes of 1-year duration			+	bilateral corneal clouding				IM, 1x/m
393	2017	96	Indian		M						14y		fatigue, shortness of breath on mild exertion for the last 3 months		+	+			negative		IM, 1x/m
394	2017	97	Russian		F	CUBN	c.3890C>T	c.1230+1G>A	﻿p.Pro1297Leu	p .Gly613fs	2m	8y	developmental delay, anemia, ﻿hypertension-hydrocephalic syndrome	developmental delay, hypotonia, horizontal nystagmus	+	+	optic nerve atrophy, nystagmus, strabismus				IM
395	2018	99			F	AMN					12y	12y	﻿pallor, ﻿fatigue, ﻿gray streaks in her hair, FTT	-	+
396	2019	100	Ashkenazi Jew	-	M	CUBN	c.2614_2615deIGA	c.2614_2615deIGA	p.Asp872LeufisTer3	p.Asp872LeufisTer3	<1y	4y	﻿recurrent mouth ulcerations, recurrent diarrhea, FTT	lethargy, irritability	+	+	﻿eosinophilic enterocolitis, vitD insufficiency				IM, 1x/3-4m
397	2019	100	Ashkenazi Jew	-	M	CUBN	c.2614_2615deIGA	c.2614_2615deIGA	p.Asp872LeufisTer3	p.Asp872LeufisTer3	1y	5y	FTT, ﻿frequent vomiting	lethargy, irritability	?	+	﻿eosinophilic enterocolitis, vitD insufficiency				IM, 1x/3-4m
398	2019	100	Ashkenazi Jew	-	M	CUBN	c.2614_2615deIGA	c.2614_2615deIGA	p.Asp872LeufisTer3	p.Asp872LeufisTer3		10m	none, diagnosis of sibling	-	-	+	vitD insufficiency				IM, 1x/3-4m
399	2019	100	Ashkenazi Jew	-	F	CUBN	c.2614_2615deIGA	c.2614_2615deIGA	p.Asp872LeufisTer3	p.Asp872LeufisTer3		8m	none, diagnosis of sibling	-	-	+	vitD insufficiency				IM, 1x/3-4m
400	2019	101	Italian	-	F	AMN	﻿c.513+5G>A	﻿c.1006+34_1007-31del			11m		fever, vomiting, malaise, UTI, oral aphthous ulcers, vulvar hyperaemia	-	?	+					IM, 1x/m
401	2019	102	Middle Eastern	+	M	CUBN	c.4689_4690delTAinsAT	c.4689_4690delTAinsAT	p.Cys1563Ter	p.Cys1563Ter		8y	abdominal pain, proteinuria		-	+				global uniform thinning of the glomerular basement membrane	none
402	2019	102	Middle Eastern	+	M	CUBN	c.4689_4690delTAinsAT	c.4689_4690delTAinsAT	p.Cys1563Ter	p.Cys1563Ter		4y			-	+					none
403	2020	103	Turkish	+	F	AMN	c.208-2A>G	c.208-2A>G			1,5y		pallor, vomiting, FTT	-	+	-	thrombotic microangiopathy				IM, 1x/m
404	2020	103	Turkish	+	M	AMN	c.208-2A>G	c.208-2A>G					diagnosis of sibling	-	+	+					IM, 1x/m
405	2020	104				CUBN	﻿c.7165dup	c.10559G>A	p.Asp2399Glyfs*19	p.Gly3520Asp					-
406	2020	104				CUBN	﻿c.6928_6934delGAGGTTA	c.9725_9726insACCT	p.Glu2310Cysfs*3	p.Ala3243Profs*9					-
407	2020	104				CUBN	c.7968_7969ins17	c.7968_7969ins17	p.Leu2656_Pro2657delinsPheValIleProTyrIleThr	p.Leu2656_Pro2657delinsPheValIleProTyrIleThr					-
408	2020	104				CUBN	c.7968_7969ins17	c.7968_7969ins17	p.Leu2656_Pro2657delinsPheValIleProTyrIleThr	p.Leu2656_Pro2657delinsPheValIleProTyrIleThr					-
409	2020	104				CUBN	c.164C>T	c.6088C>T	p.Thr55Met	p.Arg2030*					-
410	2020	104				CUBN	﻿c.9956delA	c.10474G>T	p.Lys3319Argfs*2	p.Asp3492Tyr					-
411	2020	104				CUBN	﻿c.9956delA	c.10474G>T	p.Lys3319Argfs*2	p.Asp3492Tyr					-
412	2020	104				CUBN	﻿c.9053A>C	﻿c.9053A>C	p.Tyr3018Ser	p.Tyr3018Ser					-
413	2020	104				CUBN	﻿c.9053A>C	﻿c.9053A>C	p.Tyr3018Ser	p.Tyr3018Ser					-
414	2020	104				CUBN	﻿c.9053A>C	﻿c.9053A>C	p.Tyr3018Ser	p.Tyr3018Ser					-
415	2020	104				CUBN	﻿c.9053A>C	﻿c.9053A>C	p.Tyr3018Ser	p.Tyr3018Ser					-
416	2020	104				CUBN	c.7968_7969ins17	c.8493T>A	p.Leu2656_Pro2657delinsPheValIleProTyrIleThr	p.Cys2831*					-
417	2020	104				CUBN	﻿c.6125–2A>G	﻿c.6125–2A>G							-
418	2020	104				CUBN	﻿c.8465C>T	﻿c.8465C>T	p.Pro2822Leu	p.Pro2822Leu					-
419	2020	104				CUBN	﻿c.5560G>T	c.8165del	p.Asp1854Tyr	p.Pro2722fs
420	2020	104				CUBN	﻿c.5600del	p.Phe1867fs	p.Phe1867fs	p.Phe1867fs										focal segmental glomerulosclerosis
421	2020	104				CUBN	﻿c.5600del	p.Phe1867fs	p.Phe1867fs	p.Phe1867fs
422	2020	104				CUBN	c.9053A>C	c.9079G>A	p.Tyr3018Ser	p.Gly3027Arg
423	2020	104				CUBN	﻿c.5511dup	c.6125-2A>G	p.Gly1838Trpfs*17
424	2020	104				CUBN	﻿c.9922T>C	﻿c.9922T>C	p.Trp3308Arg	p.Trp3308Arg
425	2020	104				CUBN	﻿c.5428C>T	c.7797C>G	p.Arg1810*	p.Cys2599Trp
426	2020	104				CUBN	c.4921del	c.9949C>T	p.Tyr1641fs	p.Gln3317*
427	2020	104				CUBN	﻿c.5549-2A>C	c.9053A>C		p.Tyr3018Ser
428	2020	104				CUBN	﻿c.3473G>A	c.9053A>C	p.Trp1158*	p.Tyr3018Ser
429	2020	104				CUBN	﻿c.5428C>T	c.6088C>T	p.Arg1810*	p.Arg2030*
430	2020	104				CUBN	﻿c.4973del	c.9079G>A	p.Asn1658fs	p.Gly3027Arg
431	2020	104				CUBN	﻿c.489+2_489+4dup	c.4459C>T		p.Arg1487*
432	2020	104				CUBN	﻿c.6926_6928delinsAA	c.8707C>T	p.Gly2309fs*6	p.Gln2903*						+
433	2020	104				CUBN	﻿c.6926_6928delinsAA	c.8707C>T	p.Gly2309fs*6	p.Gln2903*						+
434	2020	104				CUBN	﻿c.3907A>C	c.10097C>G	p.Asn1303His	p.Ser3366Cys						+
435	2020	104				CUBN	﻿c.9053A>C	﻿c.9053A>C	p.Tyr3018Ser	p.Tyr3018Ser						+
436	2020	104				CUBN	﻿c.10474G>T	﻿c.10474G>T	p.Asp3492Tyr	p.Asp3492Tyr						+
437	2020	104				CUBN	﻿c.5783G>T	c.10825G>C	p.Gly1928Val	p.Asp3609His						+
438	2020	104				CUBN	﻿c.6782T>G	c.7706-1G>T	p.Leu2261Arg							+
439	2020	104				CUBN	c.6125-2A>G	c.6821+2T>C								+
440	2020	104				CUBN	﻿c.6821+2T>C	c.8498G>A		p.Trp2833*						+
441	2020	104				CUBN	﻿c.5913_5916del	c.6821+2T>C	p.Thr1972Leufs*10							+
442	2020	104				CUBN	﻿c.9053A>C	c.10852C>T	p.Tyr3018Ser	p.Arg3618*						+
443	2020	105			F	AMN	﻿c.208-2A>G	﻿c.208-2A>G				4y	FTT, vomiting, developmental regression, pallor, ﻿glossitis, angular cheilosis	+	+	+					IM, 1x/m
444	2018	106	Japanese		M	CUBN	c.1957G>C	c.1957G>C	p.Gly653Arg	p.Gly653Arg		6y			+	+				tubular atrophy, focal interstitial fibrosis
445	2020	107	Omani	+	F	AMN			p.Pro409Glyfs*	p.Pro409Glyfs*		3y	pallor, FTT, developmental delay, rachitis, mucosal bleeding, glossitis, hyperpigmentation	+	+	+					IM, 1x/2m
446	2020	107	Omani	+	F	AMN			p.Pro409Glyfs*	p.Pro409Glyfs*		1,5y	pallor, FTT, developmental delay, glossitis, hypotonia	+	+	+					IM, 1x/2m
447	2020	107	Omani	+	M	AMN			p.Pro409Glyfs*	p.Pro409Glyfs*		1y	pallor, FTT, glossitis	-	+	+	alpha-thalassemia trait				IM, 1x/2m
448	2021	10	Sri Lankan	-	M							4y	poor appetite, irritabiltity, hypopigmented hair, difficulty walking	+	+	+	alpha-thalassemia				IM, 1x/m
449	2021	8		+	F							10y	lack of balance, urinary incontinence	+	+	+					IM, 1x/w
450	2021	9			M	AMN	c.742C>T	c.742C>T	p.Q248*	p.Gln248*				+	+	+					IM, 1x/m
451	2022	10			M	CUBN	c.9287T>C	c.122+1G>A	p. Leu3096Pro			11y			-	+				focal segmental glomerulosclerosis
452	2022	10			F	CUBN	c.9287T>C	c.7906C>T	p. Leu3096Pro	p.Arg2636*		6y			-	+				focal segmental glomerulosclerosis
453	2022	10			M	CUBN	c.10233G>A	c.10233G>A	p.Trp3411*	p.Trp3411*		8y			-	+				focal segmental glomerulosclerosis
454	2021	11			M	CUBN	c.1865del	c.2272C>T	p.Thr622fs	p.Gln758*		17m	lethargy, fever, FTT, coughing, diarrhea		+	+					IM, 1x/m
455	2022	this manuscript	Turkish	+	F	AMN	c.208-2A>G	c.208-2A>G			4y	4y	fever, coughing	-	+	+					OR
456	2022	this manuscript	Turkish	+	M	AMN	c.208-2A>G	c.208-2A>G			18m	10m	none, diagnosis of sibling	-	-	+	congenital adrenal hyperplasia				OR
		Abbreviations: F; female, FTT; failure to thrive, HSV; herpes simplex virus, IF; intrinsic factor, IgA; immunoglobulin A, IM; intramuscular, m; month, M; male, MRI; magnetic resonance imaging, OR; oral, RTI; several/recurrent respiratory tract infections, UK; United Kingdom, URTI; upper respiratory tract infection, USA; United States of America, UTI; urinary tract infection. *; common information…
